# Supplementary material for: A human iPSC-array-based GWAS identifies a virus susceptibility locus in the NDUFA4 gene and functional variants
Source: Cell Stem Cell. 2022 Oct 6;29(10):1475–1490.e6. doi: 10.1016/j.stem.2022.09.008 (PMC9550219; doi:10.1016/j.stem.2022.09.008)
Supplement: Table S2. Information of top 100 SNPs identified from GWAS, related to Figure 1 [file mmc2.xlsx]

## Sheet: Sheet1
ipin	SNP	UNADJ	GC	QQ	dbSNP.RS.ID	Chromosome	Chromosome.Start	Associated.Gene
7	SNP_A-8492560	9.489e-07	1.473e-06	7.249e-07	rs13226817	7	10083889	ENST00000391120 // upstream // 178535 // --- // --- // --- // --- /// ENST00000451755 // downstream // 62445 // Hs.661534 // --- // --- // Transcribed locus /// NM_002489 // downstream // 887691 // Hs.50098 // NDUFA4 // 4697 // NADH dehydrogenase (ubiquinone) 1 alpha subcomplex, 4, 9kDa /// NR_002790 // downstream // 408442 // Hs.545134 // PER4 // 168741 // period circadian clock 3 pseudogene
7	SNP_A-8535478	1.474e-06	2.253e-06	2.175e-06	rs917172	7	10082304	ENST00000391120 // upstream // 180120 // --- // --- // --- // --- /// ENST00000451755 // downstream // 60860 // Hs.661534 // --- // --- // Transcribed locus /// NM_002489 // downstream // 889276 // Hs.50098 // NDUFA4 // 4697 // NADH dehydrogenase (ubiquinone) 1 alpha subcomplex, 4, 9kDa /// NR_002790 // downstream // 406857 // Hs.545134 // PER4 // 168741 // period circadian clock 3 pseudogene
7	SNP_A-2097653	2.05e-06	3.1e-06	3.625e-06	rs12386620	7	10081952	ENST00000391120 // upstream // 180472 // --- // --- // --- // --- /// ENST00000451755 // downstream // 60508 // Hs.661534 // --- // --- // Transcribed locus /// NM_002489 // downstream // 889628 // Hs.50098 // NDUFA4 // 4697 // NADH dehydrogenase (ubiquinone) 1 alpha subcomplex, 4, 9kDa /// NR_002790 // downstream // 406505 // Hs.545134 // PER4 // 168741 // period circadian clock 3 pseudogene
7	SNP_A-1831813	2.05e-06	3.1e-06	5.074e-06	rs917173	7	10082173	ENST00000391120 // upstream // 180251 // --- // --- // --- // --- /// ENST00000451755 // downstream // 60729 // Hs.661534 // --- // --- // Transcribed locus /// NM_002489 // downstream // 889407 // Hs.50098 // NDUFA4 // 4697 // NADH dehydrogenase (ubiquinone) 1 alpha subcomplex, 4, 9kDa /// NR_002790 // downstream // 406726 // Hs.545134 // PER4 // 168741 // period circadian clock 3 pseudogene
7	SNP_A-2052415	2.05e-06	3.1e-06	6.524e-06	rs917171	7	10082376	ENST00000391120 // upstream // 180048 // --- // --- // --- // --- /// ENST00000451755 // downstream // 60932 // Hs.661534 // --- // --- // Transcribed locus /// NM_002489 // downstream // 889204 // Hs.50098 // NDUFA4 // 4697 // NADH dehydrogenase (ubiquinone) 1 alpha subcomplex, 4, 9kDa /// NR_002790 // downstream // 406929 // Hs.545134 // PER4 // 168741 // period circadian clock 3 pseudogene
7	SNP_A-4224142	2.05e-06	3.1e-06	7.974e-06	rs6954962	7	10087326	ENST00000391120 // upstream // 175098 // --- // --- // --- // --- /// ENST00000451755 // downstream // 65882 // Hs.661534 // --- // --- // Transcribed locus /// NM_002489 // downstream // 884254 // Hs.50098 // NDUFA4 // 4697 // NADH dehydrogenase (ubiquinone) 1 alpha subcomplex, 4, 9kDa /// NR_002790 // downstream // 411879 // Hs.545134 // PER4 // 168741 // period circadian clock 3 pseudogene
7	SNP_A-1988769	2.05e-06	3.1e-06	9.424e-06	rs6958970	7	10087466	ENST00000391120 // upstream // 174958 // --- // --- // --- // --- /// ENST00000451755 // downstream // 66022 // Hs.661534 // --- // --- // Transcribed locus /// NM_002489 // downstream // 884114 // Hs.50098 // NDUFA4 // 4697 // NADH dehydrogenase (ubiquinone) 1 alpha subcomplex, 4, 9kDa /// NR_002790 // downstream // 412019 // Hs.545134 // PER4 // 168741 // period circadian clock 3 pseudogene
7	SNP_A-1988770	2.05e-06	3.1e-06	1.087e-05	rs6945646	7	10087487	ENST00000391120 // upstream // 174937 // --- // --- // --- // --- /// ENST00000451755 // downstream // 66043 // Hs.661534 // --- // --- // Transcribed locus /// NM_002489 // downstream // 884093 // Hs.50098 // NDUFA4 // 4697 // NADH dehydrogenase (ubiquinone) 1 alpha subcomplex, 4, 9kDa /// NR_002790 // downstream // 412040 // Hs.545134 // PER4 // 168741 // period circadian clock 3 pseudogene
7	SNP_A-1818979	2.05e-06	3.1e-06	1.232e-05	rs10240368	7	10088051	ENST00000391120 // upstream // 174373 // --- // --- // --- // --- /// ENST00000451755 // downstream // 66607 // Hs.661534 // --- // --- // Transcribed locus /// NM_002489 // downstream // 883529 // Hs.50098 // NDUFA4 // 4697 // NADH dehydrogenase (ubiquinone) 1 alpha subcomplex, 4, 9kDa /// NR_002790 // downstream // 412604 // Hs.545134 // PER4 // 168741 // period circadian clock 3 pseudogene
7	AFFX-SNP_10605326	2.05e-06	3.1e-06	1.377e-05	rs10240368	7	10088051	ENST00000391120 // upstream // 174373 // --- // --- // --- // --- /// ENST00000451755 // downstream // 66607 // Hs.661534 // --- // --- // Transcribed locus /// NM_002489 // downstream // 883529 // Hs.50098 // NDUFA4 // 4697 // NADH dehydrogenase (ubiquinone) 1 alpha subcomplex, 4, 9kDa /// NR_002790 // downstream // 412604 // Hs.545134 // PER4 // 168741 // period circadian clock 3 pseudogene
7	SNP_A-8503746	3.572e-06	5.299e-06	1.522e-05	rs7789914	7	10081727	ENST00000391120 // upstream // 180697 // --- // --- // --- // --- /// ENST00000451755 // downstream // 60283 // Hs.661534 // --- // --- // Transcribed locus /// NM_002489 // downstream // 889853 // Hs.50098 // NDUFA4 // 4697 // NADH dehydrogenase (ubiquinone) 1 alpha subcomplex, 4, 9kDa /// NR_002790 // downstream // 406280 // Hs.545134 // PER4 // 168741 // period circadian clock 3 pseudogene
20	SNP_A-2085740	7.894e-05	0.0001055	1.667e-05	rs6139434	20	4460275	ENST00000419863 // intron // 0 // Hs.542500 // --- // --- // Transcribed locus /// NM_000678 // upstream // 230616 // Hs.557 // ADRA1D // 146 // adrenoceptor alpha 1D /// NM_001080122 // upstream // 206522 // Hs.472010 // PRNP // 5621 // prion protein
8	SNP_A-2196518	0.0001275	0.0001678	1.812e-05	rs12676687	8	113768483	ENST00000297405 // intron // 0 // Hs.91381 // CSMD3 // 114788 // CUB and Sushi multiple domains 3 /// ENST00000343508 // intron // 0 // Hs.91381 // CSMD3 // 114788 // CUB and Sushi multiple domains 3 /// ENST00000352409 // intron // 0 // Hs.91381 // CSMD3 // 114788 // CUB and Sushi multiple domains 3 /// ENST00000455883 // intron // 0 // Hs.91381 // CSMD3 // 114788 // CUB and Sushi multiple domai…
15	SNP_A-8520456	0.0001382	0.0001813	1.957e-05	rs17328497	15	47994152	ENST00000537942 // intron // 0 // Hs.511265 // SEMA6D // 80031 // sema domain, transmembrane domain (TM), and cytoplasmic domain, (semaphorin) 6D /// ENST00000558014 // intron // 0 // Hs.511265 // SEMA6D // 80031 // sema domain, transmembrane domain (TM), and cytoplasmic domain, (semaphorin) 6D /// ENST00000559184 // intron // 0 // Hs.511265 // SEMA6D // 80031 // sema domain, transmembrane domain…
10	SNP_A-8535946	0.0001521	0.0001989	2.102e-05	rs10887478	10	87196469	ENST00000435367 // intron // 0 // Hs.639355 // LOC101929662 // 101929662 // uncharacterized LOC101929662 /// NR_120670 // intron // 0 // --- // LOC101929662 // 101929662 // uncharacterized LOC101929662
10	SNP_A-1875688	0.0001521	0.0001989	2.247e-05	rs2882637	10	87199271	ENST00000435367 // intron // 0 // Hs.639355 // LOC101929662 // 101929662 // uncharacterized LOC101929662 /// NR_120670 // intron // 0 // --- // LOC101929662 // 101929662 // uncharacterized LOC101929662
7	SNP_A-8334099	0.0001521	0.0001989	2.392e-05	rs722639	7	10082778	ENST00000391120 // upstream // 179646 // --- // --- // --- // --- /// ENST00000451755 // downstream // 61334 // Hs.661534 // --- // --- // Transcribed locus /// NM_002489 // downstream // 888802 // Hs.50098 // NDUFA4 // 4697 // NADH dehydrogenase (ubiquinone) 1 alpha subcomplex, 4, 9kDa /// NR_002790 // downstream // 407331 // Hs.545134 // PER4 // 168741 // period circadian clock 3 pseudogene
7	SNP_A-8596316	0.0001521	0.0001989	2.537e-05	rs2906374	7	10086833	ENST00000391120 // upstream // 175591 // --- // --- // --- // --- /// ENST00000451755 // downstream // 65389 // Hs.661534 // --- // --- // Transcribed locus /// NM_002489 // downstream // 884747 // Hs.50098 // NDUFA4 // 4697 // NADH dehydrogenase (ubiquinone) 1 alpha subcomplex, 4, 9kDa /// NR_002790 // downstream // 411386 // Hs.545134 // PER4 // 168741 // period circadian clock 3 pseudogene
15	SNP_A-2281685	0.0001645	0.0002146	2.682e-05	rs12593611	15	47986612	ENST00000537942 // intron // 0 // Hs.511265 // SEMA6D // 80031 // sema domain, transmembrane domain (TM), and cytoplasmic domain, (semaphorin) 6D /// ENST00000558014 // intron // 0 // Hs.511265 // SEMA6D // 80031 // sema domain, transmembrane domain (TM), and cytoplasmic domain, (semaphorin) 6D /// ENST00000559184 // intron // 0 // Hs.511265 // SEMA6D // 80031 // sema domain, transmembrane domain…
15	SNP_A-2239374	0.0001645	0.0002146	2.827e-05	rs1108605	15	47987669	ENST00000537942 // intron // 0 // Hs.511265 // SEMA6D // 80031 // sema domain, transmembrane domain (TM), and cytoplasmic domain, (semaphorin) 6D /// ENST00000558014 // intron // 0 // Hs.511265 // SEMA6D // 80031 // sema domain, transmembrane domain (TM), and cytoplasmic domain, (semaphorin) 6D /// ENST00000559184 // intron // 0 // Hs.511265 // SEMA6D // 80031 // sema domain, transmembrane domain…
22	SNP_A-8481275	0.0001789	0.0002327	2.972e-05	rs4823473	22	47557878	ENST00000337137 // intron // 0 // Hs.435044 // TBC1D22A // 25771 // TBC1 domain family, member 22A /// ENST00000355704 // intron // 0 // Hs.435044 // TBC1D22A // 25771 // TBC1 domain family, member 22A /// ENST00000394449 // intron // 0 // Hs.435044 // TBC1D22A // 25771 // TBC1 domain family, member 22A /// ENST00000406733 // intron // 0 // Hs.435044 // TBC1D22A // 25771 // TBC1 domain family, me…
1	SNP_A-8484066	0.0001808	0.0002351	3.117e-05	rs10800589	1	198773471	ENST00000367376 // downstream // 46926 // Hs.654514 // PTPRC // 5788 // protein tyrosine phosphatase, receptor type, C /// ENST00000412162 // downstream // 3151 // Hs.711077 // MIR181A1HG // 100131234 // MIR181A1 host gene (non-protein coding) /// NM_080921 // downstream // 46866 // Hs.654514 // PTPRC // 5788 // protein tyrosine phosphatase, receptor type, C /// NR_040073 // downstream // 3661 //…
9	SNP_A-8503527	0.0001929	0.0002503	3.262e-05	rs869	9	33113121	ENST00000379731 // UTR-3 // 0 // Hs.272011 // B4GALT1 // 2683 // UDP-Gal:betaGlcNAc beta 1,4- galactosyltransferase, polypeptide 1 /// ENST00000535206 // intron // 0 // Hs.272011 // B4GALT1 // 2683 // UDP-Gal:betaGlcNAc beta 1,4- galactosyltransferase, polypeptide 1 /// NM_001497 // UTR-3 // 0 // Hs.272011 // B4GALT1 // 2683 // UDP-Gal:betaGlcNAc beta 1,4- galactosyltransferase, polypeptide 1
20	SNP_A-8453899	0.0002106	0.0002725	3.407e-05	rs3746793	20	418199	ENST00000354200 // UTR-3 // 0 // Hs.590876 // TBC1D20 // 128637 // TBC1 domain family, member 20 /// ENST00000461188 // exon // 0 // Hs.590876 // TBC1D20 // 128637 // TBC1 domain family, member 20 /// ENST00000461304 // UTR-3 // 0 // Hs.590876 // TBC1D20 // 128637 // TBC1 domain family, member 20 /// ENST00000494633 // exon // 0 // Hs.590876 // TBC1D20 // 128637 // TBC1 domain family, member 20 /…
22	SNP_A-2272666	0.0002149	0.0002778	3.552e-05	rs4823474	22	47560778	ENST00000337137 // intron // 0 // Hs.435044 // TBC1D22A // 25771 // TBC1 domain family, member 22A /// ENST00000355704 // intron // 0 // Hs.435044 // TBC1D22A // 25771 // TBC1 domain family, member 22A /// ENST00000394449 // intron // 0 // Hs.435044 // TBC1D22A // 25771 // TBC1 domain family, member 22A /// ENST00000406733 // intron // 0 // Hs.435044 // TBC1D22A // 25771 // TBC1 domain family, me…
1	SNP_A-4302571	0.0002183	0.0002821	3.697e-05	rs10919581	1	198769899	ENST00000367376 // downstream // 43354 // Hs.654514 // PTPRC // 5788 // protein tyrosine phosphatase, receptor type, C /// ENST00000412162 // downstream // 6723 // Hs.711077 // MIR181A1HG // 100131234 // MIR181A1 host gene (non-protein coding) /// NM_080921 // downstream // 43294 // Hs.654514 // PTPRC // 5788 // protein tyrosine phosphatase, receptor type, C /// NR_040073 // downstream // 7233 //…
12	SNP_A-8434027	0.0002203	0.0002846	3.842e-05	rs2371690	12	97684396	ENST00000538559 // upstream // 141035 // Hs.652568 // RMST // 196475 // rhabdomyosarcoma 2 associated transcript (non-protein coding) /// ENST00000547515 // upstream // 14409 // Hs.577481 // --- // --- // Transcribed locus /// NM_001135175 // downstream // 336927 // Hs.270084 // NEDD1 // 121441 // neural precursor cell expressed, developmentally down-regulated 1 /// NR_024037 // upstream // 17440…
11	SNP_A-2238387	0.0002215	0.0002861	3.987e-05	rs4245123	11	133575300	ENST00000524381 // upstream // 172886 // Hs.4817 // OPCML // 4978 // opioid binding protein/cell adhesion molecule-like /// ENST00000526254 // downstream // 78266 // Hs.560000 // LOC646522 // 646522 // uncharacterized LOC646522 /// NM_001012393 // upstream // 172897 // Hs.4817 // OPCML // 4978 // opioid binding protein/cell adhesion molecule-like /// NR_120444 // downstream // 78266 // --- // LOC…
3	SNP_A-8333899	0.000227	0.000293	4.132e-05	rs4624600	3	77151787	ENST00000332191 // intron // 0 // Hs.13305 // ROBO2 // 6092 // roundabout, axon guidance receptor, homolog 2 (Drosophila) /// ENST00000461745 // intron // 0 // Hs.13305 // ROBO2 // 6092 // roundabout, axon guidance receptor, homolog 2 (Drosophila) /// ENST00000473767 // intron // 0 // Hs.13305 // ROBO2 // 6092 // roundabout, axon guidance receptor, homolog 2 (Drosophila) /// ENST00000487694 // in…
21	SNP_A-8342959	0.0002302	0.0002969	4.277e-05	rs2823799	21	17811865	ENST00000400178 // intron // 0 // Hs.473394 // LINC00478 // 388815 // long intergenic non-protein coding RNA 478 /// ENST00000418813 // intron // 0 // Hs.473394 // LINC00478 // 388815 // long intergenic non-protein coding RNA 478 /// ENST00000419952 // intron // 0 // Hs.473394 // LINC00478 // 388815 // long intergenic non-protein coding RNA 478 /// ENST00000428669 // intron // 0 // Hs.473394 // L…
22	SNP_A-1809072	0.0002421	0.0003117	4.422e-05	rs5766701	22	47559797	ENST00000337137 // intron // 0 // Hs.435044 // TBC1D22A // 25771 // TBC1 domain family, member 22A /// ENST00000355704 // intron // 0 // Hs.435044 // TBC1D22A // 25771 // TBC1 domain family, member 22A /// ENST00000394449 // intron // 0 // Hs.435044 // TBC1D22A // 25771 // TBC1 domain family, member 22A /// ENST00000406733 // intron // 0 // Hs.435044 // TBC1D22A // 25771 // TBC1 domain family, me…
15	SNP_A-8641851	0.0002459	0.0003166	4.567e-05	rs8032760	15	47994054	ENST00000537942 // intron // 0 // Hs.511265 // SEMA6D // 80031 // sema domain, transmembrane domain (TM), and cytoplasmic domain, (semaphorin) 6D /// ENST00000558014 // intron // 0 // Hs.511265 // SEMA6D // 80031 // sema domain, transmembrane domain (TM), and cytoplasmic domain, (semaphorin) 6D /// ENST00000559184 // intron // 0 // Hs.511265 // SEMA6D // 80031 // sema domain, transmembrane domain…
18	SNP_A-8434879	0.0002749	0.0003525	4.712e-05	rs2364835	18	43940065	ENST00000269439 // intron // 0 // Hs.501114 // RNF165 // 494470 // ring finger protein 165 /// ENST00000543885 // intron // 0 // Hs.501114 // RNF165 // 494470 // ring finger protein 165 /// ENST00000586604 // intron // 0 // Hs.501114 // RNF165 // 494470 // ring finger protein 165 /// ENST00000593230 // intron // 0 // Hs.501114 // RNF165 // 494470 // ring finger protein 165 /// NM_001256758 // int…
8	SNP_A-1815591	0.0002775	0.0003558	4.857e-05	rs16884034	8	113753250	ENST00000297405 // intron // 0 // Hs.91381 // CSMD3 // 114788 // CUB and Sushi multiple domains 3 /// ENST00000343508 // intron // 0 // Hs.91381 // CSMD3 // 114788 // CUB and Sushi multiple domains 3 /// ENST00000352409 // intron // 0 // Hs.91381 // CSMD3 // 114788 // CUB and Sushi multiple domains 3 /// ENST00000455883 // intron // 0 // Hs.91381 // CSMD3 // 114788 // CUB and Sushi multiple domai…
8	SNP_A-2260016	0.0002775	0.0003558	5.002e-05	rs16884046	8	113758209	ENST00000297405 // intron // 0 // Hs.91381 // CSMD3 // 114788 // CUB and Sushi multiple domains 3 /// ENST00000343508 // intron // 0 // Hs.91381 // CSMD3 // 114788 // CUB and Sushi multiple domains 3 /// ENST00000352409 // intron // 0 // Hs.91381 // CSMD3 // 114788 // CUB and Sushi multiple domains 3 /// ENST00000455883 // intron // 0 // Hs.91381 // CSMD3 // 114788 // CUB and Sushi multiple domai…
8	SNP_A-2247377	0.0002775	0.0003558	5.147e-05	rs7822477	8	113801653	ENST00000297405 // intron // 0 // Hs.91381 // CSMD3 // 114788 // CUB and Sushi multiple domains 3 /// ENST00000343508 // intron // 0 // Hs.91381 // CSMD3 // 114788 // CUB and Sushi multiple domains 3 /// ENST00000352409 // intron // 0 // Hs.91381 // CSMD3 // 114788 // CUB and Sushi multiple domains 3 /// ENST00000455883 // intron // 0 // Hs.91381 // CSMD3 // 114788 // CUB and Sushi multiple domai…
3	SNP_A-8634832	0.0002862	0.0003665	5.292e-05	rs17005253	3	1928284	ENST00000397467 // upstream // 19051 // --- // --- // --- // --- /// ENST00000415533 // downstream // 156126 // --- // --- // --- // --- /// NM_001289080 // downstream // 482992 // --- // CNTN6 // 27255 // contactin 6 /// NM_175607 // upstream // 212266 // Hs.298705 // CNTN4 // 152330 // contactin 4
10	SNP_A-1864703	0.0002929	0.0003748	5.437e-05	rs10787920	10	120892818	ENST00000361432 // intron // 0 // Hs.434241 // FAM45A // 404636 // family with sequence similarity 45, member A /// ENST00000462327 // exon // 0 // Hs.434241 // FAM45A // 404636 // family with sequence similarity 45, member A /// ENST00000489988 // intron // 0 // Hs.434241 // FAM45A // 404636 // family with sequence similarity 45, member A /// ENST00000498549 // intron // 0 // Hs.434241 // FAM45A…
19	SNP_A-8649122	0.0002957	0.0003783	5.582e-05	rs2142075	19	36439225	ENST00000592518 // intron // 0 // Hs.641592 // --- // --- // Transcribed locus /// NM_001042631 // upstream // 46865 // Hs.356460 // SDHAF1 // 644096 // succinate dehydrogenase complex assembly factor 1 /// NM_024509 // downstream // 3128 // Hs.143792 // LRFN3 // 79414 // leucine rich repeat and fibronectin type III domain containing 3
10	SNP_A-1786561	0.000302	0.0003861	5.727e-05	rs10886369	10	120783641	ENST00000401106 // downstream // 18230 // --- // --- // --- // --- /// ENST00000425699 // upstream // 5587 // Hs.591918 // NANOS1 // 340719 // nanos homolog 1 (Drosophila) /// NM_153810 // upstream // 268883 // Hs.420024 // CACUL1 // 143384 // CDK2-associated, cullin domain 1 /// NM_199461 // upstream // 5587 // Hs.591918 // NANOS1 // 340719 // nanos homolog 1 (Drosophila)
9	SNP_A-8355291	0.0003053	0.0003902	5.872e-05	rs10961677	9	14709151	ENST00000380911 // downstream // 10571 // Hs.248204 // CER1 // 9350 // cerberus 1, DAN family BMP antagonist /// ENST00000380916 // upstream // 15682 // Hs.649522 // ZDHHC21 // 340481 // zinc finger, DHHC-type containing 21 /// NM_005454 // downstream // 10581 // Hs.248204 // CER1 // 9350 // cerberus 1, DAN family BMP antagonist /// NM_178566 // upstream // 15671 // Hs.714266 // ZDHHC21 // 340481…
19	SNP_A-2006002	0.0003206	0.0004091	6.017e-05	rs830134	19	47977877	ENST00000236877 // upstream // 2452 // Hs.172884 // SLC8A2 // 6543 // solute carrier family 8 (sodium/calcium exchanger), member 2 /// ENST00000338134 // downstream // 524 // Hs.25441 // KPTN // 11133 // kaptin (actin binding protein) /// NM_007059 // downstream // 521 // Hs.25441 // KPTN // 11133 // kaptin (actin binding protein) /// NM_015063 // upstream // 2570 // Hs.172884 // SLC8A2 // 6543 /…
10	SNP_A-8639132	0.0003287	0.000419	6.162e-05	rs3824830	10	120840661	ENST00000369144 // upstream // 345 // Hs.523299 // EIF3A // 8661 // eukaryotic translation initiation factor 3, subunit A /// ENST00000604169 // upstream // 11991 // --- // --- // --- // --- /// NM_003750 // upstream // 327 // Hs.523299 // EIF3A // 8661 // eukaryotic translation initiation factor 3, subunit A /// NM_207009 // upstream // 22950 // Hs.434241 // FAM45A // 404636 // family with seque…
6	SNP_A-1804494	0.0003345	0.0004262	6.307e-05	rs9293848	6	72367279	ENST00000365199 // upstream // 4965 // --- // --- // --- // --- /// ENST00000370419 // upstream // 229127 // Hs.485729 // RIMS1 // 22999 // regulating synaptic membrane exocytosis 1 /// NM_014989 // upstream // 229127 // Hs.485729 // RIMS1 // 22999 // regulating synaptic membrane exocytosis 1 /// NR_121615 // downstream // 198704 // --- // LOC102724000 // 102724000 // uncharacterized LOC102724000
3	SNP_A-1791689	0.0003349	0.0004266	6.452e-05	rs734185	3	59555122	ENST00000476844 // downstream // 179914 // Hs.655995 // FHIT // 2272 // fragile histidine triad /// ENST00000482313 // downstream // 32981 // --- // --- // --- // --- /// NM_002012 // downstream // 179914 // Hs.655995 // FHIT // 2272 // fragile histidine triad /// NM_198463 // upstream // 519407 // Hs.368434 // C3orf67 // 200844 // chromosome 3 open reading frame 67
10	SNP_A-8476559	0.0003371	0.0004294	6.597e-05	rs2420496	10	120892607	ENST00000361432 // intron // 0 // Hs.434241 // FAM45A // 404636 // family with sequence similarity 45, member A /// ENST00000462327 // exon // 0 // Hs.434241 // FAM45A // 404636 // family with sequence similarity 45, member A /// ENST00000489988 // intron // 0 // Hs.434241 // FAM45A // 404636 // family with sequence similarity 45, member A /// ENST00000498549 // intron // 0 // Hs.434241 // FAM45A…
10	SNP_A-2064228	0.0003371	0.0004294	6.742e-05	rs7920891	10	120895131	ENST00000361432 // intron // 0 // Hs.434241 // FAM45A // 404636 // family with sequence similarity 45, member A /// ENST00000489988 // intron // 0 // Hs.434241 // FAM45A // 404636 // family with sequence similarity 45, member A /// ENST00000498549 // intron // 0 // Hs.434241 // FAM45A // 404636 // family with sequence similarity 45, member A /// ENST00000535029 // intron // 0 // Hs.434241 // FAM4…
17	SNP_A-4216205	0.0003452	0.0004393	6.887e-05	rs2665999	17	74056941	ENST00000307877 // intron // 0 // Hs.514495 // SRP68 // 6730 // signal recognition particle 68kDa /// ENST00000355113 // intron // 0 // Hs.514495 // SRP68 // 6730 // signal recognition particle 68kDa /// ENST00000539137 // intron // 0 // Hs.514495 // SRP68 // 6730 // signal recognition particle 68kDa /// ENST00000592704 // intron // 0 // Hs.514495 // SRP68 // 6730 // signal recognition particle 6…
8	SNP_A-4213171	0.0003505	0.0004459	7.032e-05	rs4876293	8	113750339	ENST00000297405 // intron // 0 // Hs.91381 // CSMD3 // 114788 // CUB and Sushi multiple domains 3 /// ENST00000343508 // intron // 0 // Hs.91381 // CSMD3 // 114788 // CUB and Sushi multiple domains 3 /// ENST00000352409 // intron // 0 // Hs.91381 // CSMD3 // 114788 // CUB and Sushi multiple domains 3 /// ENST00000455883 // intron // 0 // Hs.91381 // CSMD3 // 114788 // CUB and Sushi multiple domai…
6	SNP_A-4265521	0.0003524	0.0004482	7.177e-05	rs4715939	6	14949328	ENST00000384233 // downstream // 302459 // --- // --- // --- // --- /// ENST00000437648 // downstream // 27691 // Hs.582899 // --- // --- // Transcribed locus /// NM_004973 // upstream // 296878 // Hs.269059 // JARID2 // 3720 // jumonji, AT rich interactive domain 2 /// NR_108097 // upstream // 663643 // --- // LINC01108 // 102216342 // long intergenic non-protein coding RNA 1108
20	SNP_A-8715747	0.00039	0.0004944	7.322e-05	rs2427507	20	61750107	ENST00000433161 // downstream // 14369 // Hs.549606 // HAR1A // 768096 // highly accelerated region 1A (non-protein coding) /// ENST00000567259 // downstream // 8740 // Hs.621203 // --- // --- // Transcribed locus /// NR_003244 // downstream // 14370 // Hs.549606 // HAR1A // 768096 // highly accelerated region 1A (non-protein coding) /// NR_029670 // upstream // 59745 // --- // MIR124-3 // 406909…
10	SNP_A-8610401	0.0004115	0.0005207	7.466e-05	rs2792022	10	93740429	ENST00000265990 // intron // 0 // Hs.500526 // BTAF1 // 9044 // BTAF1 RNA polymerase II, B-TFIID transcription factor-associated, 170kDa /// ENST00000471217 // intron // 0 // Hs.500526 // BTAF1 // 9044 // BTAF1 RNA polymerase II, B-TFIID transcription factor-associated, 170kDa /// ENST00000476401 // intron // 0 // Hs.500526 // BTAF1 // 9044 // BTAF1 RNA polymerase II, B-TFIID transcription factor…
2	SNP_A-8555285	0.0004187	0.0005295	7.611e-05	rs6749828	2	215641655	ENST00000260947 // intron // 0 // Hs.591642 // BARD1 // 580 // BRCA1 associated RING domain 1 /// ENST00000421162 // intron // 0 // Hs.591642 // BARD1 // 580 // BRCA1 associated RING domain 1 /// ENST00000449967 // intron // 0 // Hs.591642 // BARD1 // 580 // BRCA1 associated RING domain 1 /// ENST00000455743 // intron // 0 // Hs.591642 // BARD1 // 580 // BRCA1 associated RING domain 1 /// NM_0004…
6	SNP_A-8638879	0.0004235	0.0005353	7.756e-05	rs1259066	6	15001664	ENST00000437648 // intron // 0 // Hs.582899 // --- // --- // Transcribed locus /// NM_004973 // upstream // 244542 // Hs.269059 // JARID2 // 3720 // jumonji, AT rich interactive domain 2 /// NR_108097 // upstream // 715979 // --- // LINC01108 // 102216342 // long intergenic non-protein coding RNA 1108
9	SNP_A-4267684	0.0004399	0.0005554	7.901e-05	rs6477867	9	114733502	ENST00000374279 // downstream // 35853 // Hs.304249 // UGCG // 7357 // UDP-glucose ceramide glucosyltransferase /// ENST00000410424 // downstream // 25413 // --- // --- // --- // --- /// NM_003358 // downstream // 38069 // Hs.304249 // UGCG // 7357 // UDP-glucose ceramide glucosyltransferase /// NR_036085 // downstream // 25330 // --- // MIR3134 // 100422990 // microRNA 3134
19	SNP_A-8610263	0.0004438	0.0005602	8.046e-05	rs10412551	19	46913749	ENST00000307522 // UTR-3 // 0 // Hs.97876 // CCDC8 // 83987 // coiled-coil domain containing 8 /// NM_032040 // UTR-3 // 0 // Hs.97876 // CCDC8 // 83987 // coiled-coil domain containing 8
2	SNP_A-8310003	0.0004448	0.0005614	8.191e-05	rs6731871	2	129013157	ENST00000469019 // intron // 0 // Hs.512841 // HS6ST1 // 9394 // heparan sulfate 6-O-sulfotransferase 1 /// NM_004807 // downstream // 9897 // Hs.512841 // HS6ST1 // 9394 // heparan sulfate 6-O-sulfotransferase 1 /// NR_027671 // downstream // 59908 // Hs.743306 // UGGT1 // 56886 // UDP-glucose glycoprotein glucosyltransferase 1
15	SNP_A-4272263	0.0004569	0.0005761	8.336e-05	rs11070608	15	47994703	ENST00000537942 // intron // 0 // Hs.511265 // SEMA6D // 80031 // sema domain, transmembrane domain (TM), and cytoplasmic domain, (semaphorin) 6D /// ENST00000558014 // intron // 0 // Hs.511265 // SEMA6D // 80031 // sema domain, transmembrane domain (TM), and cytoplasmic domain, (semaphorin) 6D /// ENST00000559184 // intron // 0 // Hs.511265 // SEMA6D // 80031 // sema domain, transmembrane domain…
11	SNP_A-4245325	0.0004664	0.0005878	8.481e-05	rs4930634	11	68749203	ENST00000309106 // upstream // 748 // Hs.527802 // MRGPRD // 116512 // MAS-related GPR, member D /// ENST00000562276 // downstream // 19030 // Hs.436369 // --- // --- // CDNA FLJ26906 fis, clone RCT01504 /// NM_001098515 // downstream // 22659 // Hs.118513 // MRGPRF // 116535 // MAS-related GPR, member F /// NM_198923 // upstream // 748 // Hs.527802 // MRGPRD // 116512 // MAS-related GPR, member D
11	SNP_A-4220704	0.0004664	0.0005878	8.626e-05	rs10896390	11	68749540	ENST00000309106 // upstream // 1085 // Hs.527802 // MRGPRD // 116512 // MAS-related GPR, member D /// ENST00000562276 // downstream // 18693 // Hs.436369 // --- // --- // CDNA FLJ26906 fis, clone RCT01504 /// NM_001098515 // downstream // 22322 // Hs.118513 // MRGPRF // 116535 // MAS-related GPR, member F /// NM_198923 // upstream // 1085 // Hs.527802 // MRGPRD // 116512 // MAS-related GPR, membe…
17	SNP_A-2005302	0.0004805	0.0006049	8.771e-05	rs2443168	17	74066447	ENST00000307877 // intron // 0 // Hs.514495 // SRP68 // 6730 // signal recognition particle 68kDa /// ENST00000355113 // intron // 0 // Hs.514495 // SRP68 // 6730 // signal recognition particle 68kDa /// ENST00000539137 // intron // 0 // Hs.514495 // SRP68 // 6730 // signal recognition particle 68kDa /// ENST00000591272 // intron // 0 // Hs.514495 // SRP68 // 6730 // signal recognition particle 6…
2	SNP_A-2205876	0.000485	0.0006104	8.916e-05	rs6715297	2	180396869	ENST00000336917 // intron // 0 // Hs.655005 // ZNF385B // 151126 // zinc finger protein 385B /// ENST00000409343 // intron // 0 // Hs.655005 // ZNF385B // 151126 // zinc finger protein 385B /// ENST00000409692 // intron // 0 // Hs.655005 // ZNF385B // 151126 // zinc finger protein 385B /// ENST00000410066 // intron // 0 // Hs.655005 // ZNF385B // 151126 // zinc finger protein 385B /// ENST0000043…
8	SNP_A-8280768	0.0004876	0.0006135	9.061e-05	rs6469440	8	113807724	ENST00000297405 // intron // 0 // Hs.91381 // CSMD3 // 114788 // CUB and Sushi multiple domains 3 /// ENST00000343508 // intron // 0 // Hs.91381 // CSMD3 // 114788 // CUB and Sushi multiple domains 3 /// ENST00000352409 // intron // 0 // Hs.91381 // CSMD3 // 114788 // CUB and Sushi multiple domains 3 /// ENST00000455883 // intron // 0 // Hs.91381 // CSMD3 // 114788 // CUB and Sushi multiple domai…
8	SNP_A-1899079	0.0004972	0.0006252	9.206e-05	rs9650048	8	113736539	ENST00000297405 // intron // 0 // Hs.91381 // CSMD3 // 114788 // CUB and Sushi multiple domains 3 /// ENST00000343508 // intron // 0 // Hs.91381 // CSMD3 // 114788 // CUB and Sushi multiple domains 3 /// ENST00000352409 // intron // 0 // Hs.91381 // CSMD3 // 114788 // CUB and Sushi multiple domains 3 /// ENST00000455883 // intron // 0 // Hs.91381 // CSMD3 // 114788 // CUB and Sushi multiple domai…
9	SNP_A-1879810	0.0004989	0.0006273	9.351e-05	rs4741931	9	4268731	ENST00000381971 // intron // 0 // Hs.162125 // GLIS3 // 169792 // GLIS family zinc finger 3 /// ENST00000477901 // intron // 0 // Hs.162125 // GLIS3 // 169792 // GLIS family zinc finger 3 /// ENST00000478844 // intron // 0 // Hs.162125 // GLIS3 // 169792 // GLIS family zinc finger 3 /// ENST00000481827 // intron // 0 // Hs.162125 // GLIS3 // 169792 // GLIS family zinc finger 3 /// ENST00000490709…
9	SNP_A-2195831	0.000543	0.0006809	9.496e-05	rs7849638	9	4264171	ENST00000381971 // intron // 0 // Hs.162125 // GLIS3 // 169792 // GLIS family zinc finger 3 /// ENST00000477901 // intron // 0 // Hs.162125 // GLIS3 // 169792 // GLIS family zinc finger 3 /// ENST00000478844 // intron // 0 // Hs.162125 // GLIS3 // 169792 // GLIS family zinc finger 3 /// ENST00000481827 // intron // 0 // Hs.162125 // GLIS3 // 169792 // GLIS family zinc finger 3 /// ENST00000490709…
9	SNP_A-2083414	0.000543	0.0006809	9.641e-05	rs7045959	9	4267787	ENST00000381971 // intron // 0 // Hs.162125 // GLIS3 // 169792 // GLIS family zinc finger 3 /// ENST00000477901 // intron // 0 // Hs.162125 // GLIS3 // 169792 // GLIS family zinc finger 3 /// ENST00000478844 // intron // 0 // Hs.162125 // GLIS3 // 169792 // GLIS family zinc finger 3 /// ENST00000481827 // intron // 0 // Hs.162125 // GLIS3 // 169792 // GLIS family zinc finger 3 /// ENST00000490709…
20	SNP_A-8479386	0.0005443	0.0006824	9.786e-05	rs6037661	20	428928	ENST00000354200 // intron // 0 // Hs.590876 // TBC1D20 // 128637 // TBC1 domain family, member 20 /// ENST00000461304 // intron // 0 // Hs.590876 // TBC1D20 // 128637 // TBC1 domain family, member 20 /// ENST00000494633 // intron // 0 // Hs.590876 // TBC1D20 // 128637 // TBC1 domain family, member 20 /// NM_144628 // intron // 0 // Hs.590876 // TBC1D20 // 128637 // TBC1 domain family, member 20 /…
15	SNP_A-2273428	0.0005456	0.0006839	9.931e-05	rs2289332	15	40683780	ENST00000249776 // intron // 0 // Hs.525796 // KNSTRN // 90417 // kinetochore-localized astrin/SPAG5 binding protein /// ENST00000416151 // intron // 0 // Hs.525796 // KNSTRN // 90417 // kinetochore-localized astrin/SPAG5 binding protein /// ENST00000448395 // intron // 0 // Hs.525796 // KNSTRN // 90417 // kinetochore-localized astrin/SPAG5 binding protein /// ENST00000559083 // intron // 0 // Hs…
5	SNP_A-8447754	0.0005473	0.0006861	0.0001008	rs1229725	5	136733051	ENST00000282223 // intron // 0 // Hs.596136 // SPOCK1 // 6695 // sparc/osteonectin, cwcv and kazal-like domains proteoglycan (testican) 1 /// ENST00000394945 // intron // 0 // Hs.596136 // SPOCK1 // 6695 // sparc/osteonectin, cwcv and kazal-like domains proteoglycan (testican) 1 /// ENST00000503916 // intron // 0 // Hs.596136 // SPOCK1 // 6695 // sparc/osteonectin, cwcv and kazal-like domains pro…
15	SNP_A-2144877	0.0005474	0.0006861	0.0001022	rs955845	15	47989159	ENST00000537942 // intron // 0 // Hs.511265 // SEMA6D // 80031 // sema domain, transmembrane domain (TM), and cytoplasmic domain, (semaphorin) 6D /// ENST00000558014 // intron // 0 // Hs.511265 // SEMA6D // 80031 // sema domain, transmembrane domain (TM), and cytoplasmic domain, (semaphorin) 6D /// ENST00000559184 // intron // 0 // Hs.511265 // SEMA6D // 80031 // sema domain, transmembrane domain…
4	SNP_A-2010462	0.0005517	0.0006914	0.0001037	rs7679482	4	181028118	ENST00000508134 // downstream // 466499 // --- // --- // --- // --- /// ENST00000511607 // downstream // 249384 // --- // --- // --- // --- /// NR_028342 // downstream // 2116214 // Hs.722466 // LINC01098 // 285501 // long intergenic non-protein coding RNA 1098 /// NR_033918 // downstream // 957125 // Hs.535735 // LINC00290 // 728081 // long intergenic non-protein coding RNA 290
3	SNP_A-2184096	0.0005658	0.0007084	0.0001051	rs7645596	3	165582870	ENST00000264381 // upstream // 27610 // Hs.420483 // BCHE // 590 // butyrylcholinesterase /// ENST00000470444 // downstream // 294939 // --- // --- // --- // --- /// NM_000055 // upstream // 27617 // Hs.420483 // BCHE // 590 // butyrylcholinesterase /// NM_001199202 // downstream // 1375207 // Hs.478143 // ZBBX // 79740 // zinc finger, B-box domain containing
7	SNP_A-1916640	0.0005667	0.0007095	0.0001066	rs4490730	7	10085174	ENST00000391120 // upstream // 177250 // --- // --- // --- // --- /// ENST00000451755 // downstream // 63730 // Hs.661534 // --- // --- // Transcribed locus /// NM_002489 // downstream // 886406 // Hs.50098 // NDUFA4 // 4697 // NADH dehydrogenase (ubiquinone) 1 alpha subcomplex, 4, 9kDa /// NR_002790 // downstream // 409727 // Hs.545134 // PER4 // 168741 // period circadian clock 3 pseudogene
11	SNP_A-8454763	0.0005671	0.00071	0.000108	rs10832148	11	13963368	ENST00000310358 // upstream // 20546 // Hs.643864 // SPON1 // 10418 // spondin 1, extracellular matrix protein /// ENST00000532065 // upstream // 16958 // Hs.568970 // LOC101928132 // 101928132 // uncharacterized LOC101928132 /// NM_006108 // upstream // 20816 // Hs.643864 // SPON1 // 10418 // spondin 1, extracellular matrix protein /// NM_032228 // downstream // 209475 // Hs.501991 // FAR1 // 84…
10	SNP_A-4235481	0.000572	0.0007159	0.0001095	rs1912317	10	87207759	ENST00000435367 // exon // 0 // Hs.639355 // LOC101929662 // 101929662 // uncharacterized LOC101929662 /// NR_120670 // exon // 0 // --- // LOC101929662 // 101929662 // uncharacterized LOC101929662
16	SNP_A-2118132	0.0005822	0.0007282	0.0001109	rs818397	16	65482887	ENST00000564041 // intron // 0 // Hs.444774 // LINC00922 // 283867 // long intergenic non-protein coding RNA 922 /// ENST00000568492 // intron // 0 // Hs.444774 // LINC00922 // 283867 // long intergenic non-protein coding RNA 922 /// ENST00000569736 // intron // 0 // Hs.444774 // LINC00922 // 283867 // long intergenic non-protein coding RNA 922 /// NR_027755 // intron // 0 // Hs.444774 // LINC009…
15	SNP_A-8442921	0.0005991	0.0007488	0.0001124	rs8038010	15	35360908	ENST00000558497 // upstream // 12437 // --- // --- // --- // --- /// ENST00000560683 // downstream // 57516 // --- // --- // --- // --- /// NM_014106 // upstream // 80411 // Hs.744990 // ZNF770 // 54989 // zinc finger protein 770 /// NR_003144 // upstream // 168619 // Hs.631698 // ANP32AP1 // 723972 // acidic (leucine-rich) nuclear phosphoprotein 32 family, member A pseudogene 1
9	SNP_A-8628645	0.0006015	0.0007516	0.0001138	rs17080817	9	91327795	ENST00000544644 // upstream // 60720 // Hs.434185 // LOC286238 // 286238 // Uncharacterized LOC286238 /// ENST00000581736 // downstream // 32956 // --- // MIR4289 // 100423015 // microRNA 4289 /// NM_001100111 // upstream // 60720 // Hs.434185 // LOC286238 // 286238 // uncharacterized LOC286238 /// NR_036252 // downstream // 32956 // --- // MIR4289 // 100423015 // microRNA 4289
8	SNP_A-8281983	0.0006024	0.0007527	0.0001153	rs950721	8	8676490	ENST00000276282 // intron // 0 // Hs.379414 // MFHAS1 // 9258 // malignant fibrous histiocytoma amplified sequence 1 /// ENST00000520091 // intron // 0 // Hs.379414 // MFHAS1 // 9258 // malignant fibrous histiocytoma amplified sequence 1 /// ENST00000520715 // intron // 0 // Hs.379414 // MFHAS1 // 9258 // malignant fibrous histiocytoma amplified sequence 1 /// ENST00000521881 // intron // 0 // Hs…
18	SNP_A-2099720	0.0006092	0.0007609	0.0001167	rs11663285	18	10120967	ENST00000582159 // upstream // 115773 // --- // --- // --- // --- /// ENST00000582470 // upstream // 4370 // Hs.258096 // --- // --- // Transcribed locus /// NM_194434 // downstream // 160949 // Hs.165195 // VAPA // 9218 // VAMP (vesicle-associated membrane protein)-associated protein A, 33kDa /// NR_110775 // downstream // 284163 // --- // LINC01254 // 101927350 // long intergenic non-protein co…
7	SNP_A-8375596	0.0006193	0.0007731	0.0001182	rs6959390	7	17727154	ENST00000428135 // downstream // 103231 // Hs.487648 // SNX13 // 23161 // sorting nexin 13 /// ENST00000448898 // downstream // 6871 // Hs.512425 // --- // --- // Transcribed locus /// NM_015132 // downstream // 103231 // Hs.487648 // SNX13 // 23161 // sorting nexin 13 /// NR_110013 // upstream // 128621 // --- // LOC101927630 // 101927630 // uncharacterized LOC101927630
16	SNP_A-8689714	0.0006209	0.000775	0.0001196	rs843881	16	65474292	ENST00000564041 // intron // 0 // Hs.444774 // LINC00922 // 283867 // long intergenic non-protein coding RNA 922 /// ENST00000568492 // intron // 0 // Hs.444774 // LINC00922 // 283867 // long intergenic non-protein coding RNA 922 /// ENST00000569736 // intron // 0 // Hs.444774 // LINC00922 // 283867 // long intergenic non-protein coding RNA 922 /// NR_027755 // intron // 0 // Hs.444774 // LINC009…
19	SNP_A-2031735	0.0006222	0.0007766	0.0001211	rs2913993	19	48122390	ENST00000396720 // intron // 0 // Hs.97244 // GLTSCR1 // 29998 // glioma tumor suppressor candidate region gene 1 /// ENST00000594866 // intron // 0 // Hs.97244 // GLTSCR1 // 29998 // glioma tumor suppressor candidate region gene 1 /// ENST00000598376 // intron // 0 // Hs.587984 // --- // --- // Transcribed locus /// ENST00000599924 // intron // 0 // --- // --- // --- // --- /// NM_015711 // intr…
3	SNP_A-8675678	0.0006357	0.0007928	0.0001225	rs9867647	3	171186768	ENST00000467896 // intron // 0 // Hs.573021 // --- // --- // Transcribed locus /// NM_002662 // downstream // 131427 // Hs.382865 // PLD1 // 5337 // phospholipase D1, phosphatidylcholine-specific /// NR_027767 // upstream // 8571 // Hs.34024 // TNIK // 23043 // TRAF2 and NCK interacting kinase
13	SNP_A-4205869	0.0006387	0.0007965	0.000124	rs1014472	13	27478404	ENST00000395943 // upstream // 1095 // --- // --- // --- // --- /// ENST00000405846 // upstream // 143482 // Hs.123034 // GPR12 // 2835 // G protein-coupled receptor 12 /// NM_005288 // upstream // 143482 // Hs.123034 // GPR12 // 2835 // G protein-coupled receptor 12 /// NM_182488 // downstream // 161883 // Hs.42400 // USP12 // 219333 // ubiquitin specific peptidase 12
7	SNP_A-2123851	0.0006442	0.0008032	0.0001254	rs4730006	7	104038493	ENST00000401970 // intron // 0 // Hs.659164 // LHFPL3 // 375612 // lipoma HMGIC fusion partner-like 3 /// ENST00000424859 // intron // 0 // Hs.659164 // LHFPL3 // 375612 // lipoma HMGIC fusion partner-like 3 /// ENST00000535008 // intron // 0 // Hs.659164 // LHFPL3 // 375612 // lipoma HMGIC fusion partner-like 3 /// ENST00000543266 // intron // 0 // Hs.659164 // LHFPL3 // 375612 // lipoma HMGIC f…
21	SNP_A-8432008	0.0006545	0.0008156	0.0001269	rs11088585	21	17798960	ENST00000400178 // intron // 0 // Hs.473394 // LINC00478 // 388815 // long intergenic non-protein coding RNA 478 /// ENST00000418813 // intron // 0 // Hs.473394 // LINC00478 // 388815 // long intergenic non-protein coding RNA 478 /// ENST00000419952 // intron // 0 // Hs.473394 // LINC00478 // 388815 // long intergenic non-protein coding RNA 478 /// ENST00000428669 // intron // 0 // Hs.473394 // L…
17	SNP_A-8355876	0.0006602	0.0008225	0.0001283	rs2598446	17	74037715	ENST00000307877 // intron // 0 // Hs.514495 // SRP68 // 6730 // signal recognition particle 68kDa /// ENST00000355113 // intron // 0 // Hs.514495 // SRP68 // 6730 // signal recognition particle 68kDa /// ENST00000539137 // intron // 0 // Hs.514495 // SRP68 // 6730 // signal recognition particle 68kDa /// ENST00000542536 // intron // 0 // Hs.514495 // SRP68 // 6730 // signal recognition particle 6…
17	SNP_A-8329973	0.0006602	0.0008225	0.0001298	rs2598434	17	74045224	ENST00000307877 // intron // 0 // Hs.514495 // SRP68 // 6730 // signal recognition particle 68kDa /// ENST00000355113 // intron // 0 // Hs.514495 // SRP68 // 6730 // signal recognition particle 68kDa /// ENST00000539137 // intron // 0 // Hs.514495 // SRP68 // 6730 // signal recognition particle 68kDa /// ENST00000542536 // intron // 0 // Hs.514495 // SRP68 // 6730 // signal recognition particle 6…
7	SNP_A-8360837	0.0006661	0.0008295	0.0001312	rs10278715	7	46211646	ENST00000414915 // upstream // 89016 // Hs.738883 // --- // --- // Transcribed locus /// ENST00000446539 // downstream // 26360 // --- // --- // --- // --- /// NM_001013398 // upstream // 250775 // Hs.450230 // IGFBP3 // 3486 // insulin-like growth factor binding protein 3 /// NM_022748 // downstream // 1103106 // Hs.520814 // TNS3 // 64759 // tensin 3
7	SNP_A-4223670	0.00067	0.0008342	0.0001327	rs7794166	7	46175077	ENST00000436056 // downstream // 134580 // Hs.567780 // --- // --- // Transcribed locus, moderately similar to XP_003896059.1 PREDICTED: LOW QUALITY PROTEIN: tetratricopeptide repeat protein 4-like /// ENST00000446539 // upstream // 9458 // --- // --- // --- // --- /// NM_001013398 // upstream // 214206 // Hs.450230 // IGFBP3 // 3486 // insulin-like growth factor binding protein 3 /// NM_022748 /…
10	SNP_A-1798337	0.0006872	0.0008549	0.0001341	rs10886368	10	120782186	ENST00000401106 // downstream // 16775 // --- // --- // --- // --- /// ENST00000425699 // upstream // 7042 // Hs.591918 // NANOS1 // 340719 // nanos homolog 1 (Drosophila) /// NM_153810 // upstream // 267428 // Hs.420024 // CACUL1 // 143384 // CDK2-associated, cullin domain 1 /// NM_199461 // upstream // 7042 // Hs.591918 // NANOS1 // 340719 // nanos homolog 1 (Drosophila)
13	SNP_A-8683305	0.0006881	0.0008561	0.0001356	rs1873771	13	83611104	ENST00000426437 // downstream // 212833 // --- // --- // --- // --- /// ENST00000603093 // upstream // 108571 // --- // --- // --- // --- /// NM_005842 // upstream // 2696018 // Hs.18676 // SPRY2 // 10253 // sprouty homolog 2 (Drosophila) /// NM_052910 // downstream // 840236 // Hs.415478 // SLITRK1 // 114798 // SLIT and NTRK-like family, member 1
10	SNP_A-1851580	0.0006906	0.000859	0.000137	rs1107702	10	120893122	ENST00000361432 // intron // 0 // Hs.434241 // FAM45A // 404636 // family with sequence similarity 45, member A /// ENST00000462327 // exon // 0 // Hs.434241 // FAM45A // 404636 // family with sequence similarity 45, member A /// ENST00000489988 // intron // 0 // Hs.434241 // FAM45A // 404636 // family with sequence similarity 45, member A /// ENST00000498549 // intron // 0 // Hs.434241 // FAM45A…
9	SNP_A-2162384	0.0006927	0.0008615	0.0001385	rs2300932	9	123770436	ENST00000223642 // intron // 0 // Hs.494997 // C5 // 727 // complement component 5 /// NM_001735 // intron // 0 // Hs.494997 // C5 // 727 // complement component 5
6	SNP_A-8487345	0.0006939	0.000863	0.0001399	rs7763693	6	170725187	ENST00000564198 // exon // 0 // Hs.376957 // --- // --- // MRNA; cDNA DKFZp686F1127 (from clone DKFZp686F1127) /// NM_001286381 // downstream // 9028 // --- // FAM120B // 84498 // family with sequence similarity 120B /// NM_002793 // downstream // 119017 // Hs.352768 // PSMB1 // 5689 // proteasome (prosome, macropain) subunit, beta type, 1
19	SNP_A-4274325	0.0006942	0.0008634	0.0001414	rs2921555	19	48118656	ENST00000396720 // intron // 0 // Hs.97244 // GLTSCR1 // 29998 // glioma tumor suppressor candidate region gene 1 /// ENST00000594866 // intron // 0 // Hs.97244 // GLTSCR1 // 29998 // glioma tumor suppressor candidate region gene 1 /// ENST00000599924 // intron // 0 // --- // --- // --- // --- /// NM_015711 // intron // 0 // Hs.97244 // GLTSCR1 // 29998 // glioma tumor suppressor candidate region…
19	SNP_A-1790037	0.0006942	0.0008634	0.0001428	rs3112495	19	48119550	ENST00000396720 // intron // 0 // Hs.97244 // GLTSCR1 // 29998 // glioma tumor suppressor candidate region gene 1 /// ENST00000594866 // intron // 0 // Hs.97244 // GLTSCR1 // 29998 // glioma tumor suppressor candidate region gene 1 /// ENST00000598376 // intron // 0 // Hs.587984 // --- // --- // Transcribed locus /// ENST00000599924 // intron // 0 // --- // --- // --- // --- /// NM_015711 // intr…
19	SNP_A-4253441	0.0006942	0.0008634	0.0001443	rs7257106	19	48125047	ENST00000396720 // intron // 0 // Hs.97244 // GLTSCR1 // 29998 // glioma tumor suppressor candidate region gene 1 /// ENST00000594866 // intron // 0 // Hs.97244 // GLTSCR1 // 29998 // glioma tumor suppressor candidate region gene 1 /// ENST00000598376 // intron // 0 // Hs.587984 // --- // --- // Transcribed locus /// ENST00000599924 // intron // 0 // --- // --- // --- // --- /// NM_015711 // intr…
